# Supplementary material for: A Multivariate Age-Structured Stochastic Model with Immunization Strategies to Describe Bronchiolitis Dynamics
Source: Int J Environ Res Public Health. 2021 Jul 17;18(14):7607. doi: 10.3390/ijerph18147607 (PMC8305028; doi:10.3390/ijerph18147607)
Supplement: Supplementary file 1 [file ijerph-18-07607-s001.zip]

Archive with 2 entries (2 files):
- BUGS code/ProposedModel_NegBin.txt
- BUGS code/ProposedModel_Poisson.txt
