# Supplementary material for: A Multivariate Age-Structured Stochastic Model with Immunization Strategies to Describe Bronchiolitis Dynamics
Source: Int J Environ Res Public Health. 2021 Jul 17;18(14):7607. doi: 10.3390/ijerph18147607 (PMC8305028; doi:10.3390/ijerph18147607)
Supplement: Supplementary file 1 [file ijerph-18-07607-s001.zip › BUGS code/ProposedModel_NegBin.txt]

 
   model{
     
   pi<-3.1416

   for(j in 1:4)
   { 
      y[1,j] ~ dnegbin(p[1,j],k)
      p[1,j]<-k/(k+mu[1,j])
      mu[1,j]<-exp(lambda[1,j])*pow(sum(y0[1:4]),h)
      lambda[1,j]<- a[j]+b1*sin(2*pi/52)+g1*cos(2*pi/52)+eps[1]
   }
     
   for(i in 2:T){
   for(j in 1:4)
   {    
       y[i,j] ~ dnegbin(p[i,j],k)
       p[i,j]<-k/(k+mu[i,j])
       mu[i,j]<-exp(lambda[i,j])*pow(sum(y[i-1,]),h)
       lambda[i,j]<- a[j]+b1*sin(2*pi*t[i]/52)+g1*cos(2*pi*t[i]/52)+eps[i]
    }}
     
    # Priors 
    k ~ dgamma(1,0.01)
    
    h ~ dunif(0,1)
      
    for(j in 1:4)
    {
       a[j]~dflat()
    }   
    
    b1~dflat()
    g1~dflat()
    
    for(i in 1:T){
      eps[i]~dnorm(0,tau_eps)
    }
    
    tau_eps<-pow(sigma_eps,-2)
    sigma_eps~dunif(0,2)

    }
